# Supplementary material for: Phenotypic selection with an intrabody library reveals an anti-apoptotic function of PKM2 requiring Mitofusin-1
Source: PLoS Biol. 2019 Jun 10;17(6):e2004413. doi: 10.1371/journal.pbio.2004413 (PMC6586363; doi:10.1371/journal.pbio.2004413)
Supplement: S1 Data — (XLSX) [file pbio.2004413.s008.xlsx]

## Sheet: Fig. 1A
Ef-1a_BimS (ug)	293T Control			average	SD	1st Screen				average	SD	2nd Screen			average	SD
0	1500000	1750000	1870000	1.70667e+06	188768	1300000	1830000	1460000	1580000	1542500	223364	1630000	1860000	1910000	1800000	149332
8	21000	35000	15000	23666.7	10263.2	67000	101000	87300	88800	86025	14089.3	650000	781000	595000	675333	95552.8
12	10000	13000	15300	12766.7	2657.69	45000	53200	61200	51200	52650	6684.06	730000	812000	612000	718000	100539

## Sheet: Fig. 1B
name	1	2	percent 1	percent 2	average	STD
5	730000	650000	0.304167	0.270833	0.2875	0.0235704
19	590000	640000	0.245833	0.266667	0.25625	0.0147315
26	830000	920000	0.345833	0.383333	0.364583	0.0265166
41	120000	150000	0.05	0.0625	0.05625	0.00883886
42	800000	500000	0.333333	0.208333	0.270833	0.0883885
43	190000	170000	0.0791667	0.0708333	0.075	0.00589259
44	320000	370000	0.133333	0.154167	0.14375	0.0147314
45	300000	390000	0.125	0.1625	0.14375	0.0265166
46	330000	350000	0.1375	0.145833	0.141667	0.00589261
49	280000	220000	0.116667	0.0916667	0.104167	0.0176777
50	180000	200000	0.075	0.0833333	0.0791667	0.00589259
51	490000	530000	0.204167	0.220833	0.2125	0.0117852
52	310000	280000	0.129167	0.116667	0.122917	0.00883889
53	490000	570000	0.204167	0.2375	0.220833	0.0235703
54	360000	390000	0.15	0.1625	0.15625	0.0088389
55	920000	1100000	0.383333	0.458333	0.420833	0.0530332
56	280000	230000	0.116667	0.0958333	0.10625	0.0147314
97	360000	400000	0.15	0.166667	0.158333	0.0117852
97	510000	350000	0.2125	0.145833	0.179167	0.0471405
102	810000	660000	0.3375	0.275	0.30625	0.0441943
102	450000	470000	0.1875	0.195833	0.191667	0.00589263
113	210000	230000	0.0875	0.0958333	0.0916667	0.00589259
114	810000	310000	0.3375	0.129167	0.233333	0.147314
116	310000	290000	0.129167	0.120833	0.125	0.00589261
119	300000	340000	0.125	0.141667	0.133333	0.0117852
119	300000	306000	0.125	0.1275	0.12625	0.00176782
121	330000	350000	0.1375	0.145833	0.141667	0.00589261
124	160000	170000	0.0666667	0.0708333	0.06875	0.00294631
126	170000	180000	0.0708333	0.075	0.0729167	0.00294631
129	1200000	850000	0.5	0.354167	0.427083	0.10312
130	670000	740000	0.279167	0.308333	0.29375	0.0206241
131	960000	1200000	0.4	0.5	0.45	0.0707108
131	710000	580000	0.295833	0.241667	0.26875	0.0383017
132	980000	800000	0.408333	0.333333	0.370833	0.0530332
132	750000	450000	0.3125	0.1875	0.25	0.0883885
135	260000	250000	0.108333	0.104167	0.10625	0.00294632
136	720000	360000	0.3	0.15	0.225	0.106066
136	320000	150000	0.133333	0.0625	0.0979167	0.0500868
136	1100000	880000	0.458333	0.366667	0.4125	0.0648183
137	660000	750000	0.275	0.3125	0.29375	0.0265166
137	750000	550000	0.3125	0.229167	0.270833	0.0589257
138	770000	700000	0.320833	0.291667	0.30625	0.0206241
139	190000	180000	0.0791667	0.075	0.0770833	0.00294631
140	310000	290000	0.129167	0.120833	0.125	0.00589261
141	830000	760000	0.345833	0.316667	0.33125	0.0206241
142	200000	230000	0.0833333	0.0958333	0.0895833	0.00883887
143	910000	330000	0.379167	0.1375	0.258333	0.170884
144	540000	600000	0.225	0.25	0.2375	0.0176778
144	260000	280000	0.108333	0.116667	0.1125	0.0058926
145	280000	200000	0.116667	0.0833333	0.1	0.0235703
148	580000	780000	0.241667	0.325	0.283333	0.0589257
151	390000	360000	0.1625	0.15	0.15625	0.0088389
152	1300000	850000	0.541667	0.354167	0.447917	0.132583
153	330000	320000	0.1375	0.133333	0.135417	0.00294634
154	180000	140000	0.075	0.0583333	0.0666667	0.0117851
157	1700000	1300000	0.708333	0.541667	0.625	0.117851
158	1500000	1400000	0.625	0.583333	0.604167	0.029463
161	380000	360000	0.158333	0.15	0.154167	0.00589262
163	620000	460000	0.258333	0.191667	0.225	0.0471406
164	370000	380000	0.154167	0.158333	0.15625	0.00294634
165	330000	360000	0.1375	0.15	0.14375	0.00883889
166	330000	220000	0.1375	0.0916667	0.114583	0.0324091
167	560000	410000	0.233333	0.170833	0.202083	0.0441943
168	280000	210000	0.116667	0.0875	0.102083	0.020624
168	480000	370000	0.2	0.154167	0.177083	0.0324091
173	300000	330000	0.125	0.1375	0.13125	0.00883889
174	790000	680000	0.329167	0.283333	0.30625	0.0324092
177	720000	490000	0.3	0.204167	0.252083	0.0677645
178	210000	150000	0.0875	0.0625	0.075	0.0176777
179	500000	610000	0.208333	0.254167	0.23125	0.0324091
180	440000	410000	0.183333	0.170833	0.177083	0.00883891
181	310000	220000	0.129167	0.0916667	0.110417	0.0265166
182	780000	1000000	0.325	0.416667	0.370833	0.0648183
184	220000	320000	0.0916667	0.133333	0.1125	0.0294628
185	820000	630000	0.341667	0.2625	0.302083	0.0559794
185	220000	196000	0.0916667	0.0816667	0.0866667	0.00707111
186	260000	230000	0.108333	0.0958333	0.102083	0.00883888
189	520000	420000	0.216667	0.175	0.195833	0.0294629
190	220000	170000	0.0916667	0.0708333	0.08125	0.0147314
190	630000	440000	0.2625	0.183333	0.222917	0.0559794
191	550000	710000	0.229167	0.295833	0.2625	0.0471405
193	320000	250000	0.133333	0.104167	0.11875	0.020624
194	460000	240000	0.191667	0.1	0.145833	0.0648182
195	1100000	1400000	0.458333	0.583333	0.520833	0.0883885
197	400000	430000	0.166667	0.179167	0.172917	0.0088389
198	540000	530000	0.225	0.220833	0.222917	0.00294637
199	300000	450000	0.125	0.1875	0.15625	0.0441942
201	740000	560000	0.308333	0.233333	0.270833	0.0530331
203	300000	300000	0.125	0.125	0.125	5.20833e-08
205	670000	980000	0.279167	0.408333	0.34375	0.0913347
206	480000	600000	0.2	0.25	0.225	0.0353554
293T	210000	260000	0.0875	0.108333	0.0979167	0.0147314
293T	290000	2.8	0.120833	1.16667e-06	0.0604172	0.0854413
293T control	2500000	2300000	1.04167	0.958333	1	0.058926

## Sheet: Fig. 2A
	control	4ugBimS	4ug	4ug	average	persentage(%)			Viable Cells (%)	STD	t-test			test
MEFs__PKM2-/-5_intrabody	2360000	588000	571000	511000	556667	24.9153	24.1949	21.6525	23.5876	1.71405	0.980437
MEFs_PKM2-/-	1810000	423000	403000	453000	426333	23.3702	22.2652	25.0276	23.5543	1.39039
MEFs_wild_5_intrabody	2850000	1100000	950000	1020000	1.02333e+06	38.5965	33.3333	35.7895	35.9064	2.63353	0.0013607
MEFs_wild	2930000	698000	688000	648000	678000	23.8225	23.4812	22.116	23.1399	0.902987
MEFs_PKM2-/-_PKM1_intrabody	1580000	310000	302000	290000	300667	19.6203	19.1139	18.3544	19.0295	0.637117	0.0566236
MEFs_PKM2-/-_PKM1	1250000	270000	252000	293000	271667	21.6	20.16	23.44	21.7333	1.64406
MEFs_PKM2-/-_PKM2_intrabody	2850000	950000	1100000	920000	990000	33.3333	38.5965	32.2807	34.7368	3.38374	0.0066316
MEFs_PKM2-/-_PKM2 WT	2420000	482000	492000	602000	525333	19.9174	20.3306	24.876	21.708	2.75138
MEFs_PKM2-/-_PKM2_K270M_intrabody	1720000	360000	292000	322000	324667	20.9302	16.9767	18.7209	18.876	1.9813	0.0875282
MEFs_PKM2-/-_PKM2_K270M	1830000	402000	418000	378000	399333	21.9672	22.8415	20.6557	21.8215	1.10016
MEFs_PKM2-/-_PKM2_K422R_intrabody	1100000	540000	460000	450000	483333	49.0909	41.8182	40.9091	43.9394	4.48444	0.00151553
MEFs_PKM2-/-_PKM2_K422	1600000	352000	388000	378000	372667	22	24.25	23.625	23.2917	1.16145
MEFs__PKM2-/-5_intrabody	2360000	588000	451000	411000	483333	24.9153	19.1102	17.4153	20.4802	3.93323	0.115296
MEFs_PKM2-/-	1810000	523000	453000	433000	469667	28.895	25.0276	23.9227	25.9484	2.61095
MEFs_wild_5_intrabody	2850000	1490000	1340000	1380000	1.40333e+06	52.2807	47.0175	48.4211	49.2398	2.72542	7.62917e-05
MEFs_wild	2930000	648000	658000	678000	661333	22.116	22.4573	23.1399	22.5711	0.52134
MEFs_PKM2-/-_PKM1_intrabody	1580000	330000	322000	332000	328000	20.8861	20.3797	21.0127	20.7595	0.334905	0.0260983
MEFs_PKM2-/-_PKM1	1250000	300000	292000	273000	288333	24	23.36	21.84	23.0667	1.10947
MEFs_PKM2-/-_PKM2_intrabody	2850000	1300000	1200000	1307000	1269000	45.614	42.1053	45.8596	44.5263	2.10029	5.21427e-05
MEFs_PKM2-/-_PKM2 WT	2320000	392000	452000	402000	415333	16.8966	19.4828	17.3276	17.9023	1.38558
MEFs_PKM2-/-_PKM2_K270M_intrabody	1720000	360000	292000	322000	324667	20.9302	16.9767	18.7209	18.876	1.9813	0.00565792
MEFs_PKM2-/-_PKM2_K270M	1830000	452000	488000	478000	472667	24.6995	26.6667	26.1202	25.8288	1.01547
MEFs_PKM2-/-_PKM2_K422R_intrabody	1120000	620000	702000	652000	658000	55.3571	62.6786	58.2143	58.75	3.69	0.0001			#DIV/0!
MEFs_PKM2-/-_PKM2_K422	1530000	552000	488000	478000	506000	36.0784	31.8954	31.2418	33.0719	2.62416

## Sheet: Fig. 2B
BimS	2 ug	4 ug	8ug		BimS	2 ug	SD	4 ug	SD	8ug	SD
293T_plate1	3	2	1		293T	3	2	1.33333	0.57735	1	1
293T_plate2	5	1	0		intrabody#5	29	4.58258	6.33333	4.16333	2.66667	1.1547
293T_plate3	1	1	2
intrabody#5_plate1	28	11	4
intrabody#5_plate2	34	5	2
intrabody#5_plate3	25	3	2

## Sheet: Fig. 2C
		1	2	3	average	STD
293T_1ugBimS	1	21.22	23.33	22.18	22.2433	1.05642
293T_2ugBimS	2	4.95	5.13	5.05	5.04333	0.090185
293T_4ugBimS	3	0.47	0.49	0.48	0.48	0.01
293T_1ugBimS_TEPP	4	17.55	18.8	18.26	18.2033	0.626924
293T_2ugBimS_TEPP	5	1.3	1.34	1.32	1.32	0.02
293T_4ugBimS_TEPP	6	1.37	1.67	1.53	1.52333	0.150111
5-intrabody_1ug_BimS	7	31.02	27.76	28.37	29.05	1.73312
5-intrabody_2ug_BimS	8	15.45	13.22	13.37	14.0133	1.24645
5-intrabody_4ug_BimS	9	12.46	7.93	6.95	9.11333	2.93943
5-intrabody_1ug_BimS_TEPP	10	38.12	34.29	33.93	35.4467	2.32216
5-intrabody_2ug_BimS_TEPP	11	23.65	22.13	20.38	22.0533	1.63635
5-intrabody_4ug_BimS_TEPP	12	13.21	10.48	9.91	11.2	1.76389

## Sheet: Fig. 3A
	% Cell viability	SD			% Cell viability	SD
5-intrabody_tbid	34.054	3.8407		5-intrabody	44.053	4.9322
293T_tbid	20.132	2.5916		293T	17.944	2.1078
5-intrabody_BimS	44.053	4.9322
293T_BimS	17.944	2.1078

## Sheet: Fig. 3B
	BimS (mg/ml)	Relative area percentage (%)	HCT116	IB_5 HCT116	H2OS	IB_5 H2OS	SD
	0		100
	0.5		6.74				0.75
	1		4.57				0.43
	2		4.69				0.66
	0.5			23.27			5.81
	1			11.31			2.43
	2			12.78			3.12
	0.5				8.1		0.753
	1				4.92		0.48
	2				5.13		0.42
						73.21	7.32
	0.5					38.87	5.55
	1					39.39	5.73
	2

## Sheet: Fig. 4B
	IB5	pkm2a	pkm2b	pkm2c	PKM2			PKM2K422	PKM2K422	PKM2K422	PKM2(K422R)	STD		PKM1	PKM1	PKM1	PKM1	STD			PKM2(K270M)
1	0	90151.3	90815	96926	92630.8	3734.55		105301	104116	118907	109441	8218.89		670508	612071	660532	647704	31259.3			94138.2
10	1	129238	137847	129822	132302	4810.69		108361	107618	120901	112293	7463.71		665636	619068	643290	642665	23290.3			87108
20	1.30103	151201	155031	149080	151771	3016.12		101847	100973	109012	103944	4410.72		602083	621957	670902	631647	35418.1			83231.6
40	1.60206	172048	167116	167321	168828	2790.2		109820	106269	113040	109710	3386.85		624420	590832	660903	625385	35045.5			71335
50	1.69897	197055	186401	188795	190750	5589.67		101094	106715	109012	105607	4073.63		664179	603481	632190	633283	30363.8			76323.3
100	2	224830	235597	226328	228918	5832.19		108065	105618	108783	107489	1659.35		665249	580871	633670	626597	42631.4			83012
200	2.30103	245347	235561	247612	242840	6404.72		110374	147795	117010	125060	19967		619366	600240	671120	630242	36670.3			82184.7
400	2.60206	170033	177642	181075	176250	5651.08		125806	102261	141031	123033	19533.2		613197	699787	590102	634362	57824.5			102031
600	2.77815	161898	155319	153855	157024	4284.01		139018	132057	153750	141608	11076.1		604321	556980	581130	580810	23672.1			119325
1000	3	129922	136622	139039	135194	4723.2		140083	138321	153090	143831	8066.5		620732	587614	580130	596159	21607.6
1500	3.17609	126062	133795	130724	130194	3893.68		147830	158901	167832	158188	10020.1		610090	557862	601120	589691	27926.9
3	0.477121
3

## Sheet: Fig.  4C
	PKM1	PKM1+IB5	PKM1-FBP	PKM1-TEPP	PKM1-FBP-IB5	PKM1-TEPP-IB5		PKM2	PKM2+IB5	PKM2-FBP	PKM2-TEPP	PKM2-FBP-IB5	PKM2-TEPP-IB5		PKM2/422R	PKM2/422R+IB5	PKM2/422R-FBP	PKM2/422R-TEPP	PKM2/422R-FBP-IB5	PKM2/422R-TEPP-IB5
AVG	626229	603901	633616	630950	611267	606754		87425.8	205801	176904	211982	244291	316200		95974	101059	231287	252067	321063	347510
STD	16030.6	19001	8695.93	15727	3608.51	12616.6		5000.12	6790	4959.93	4635.24	9409.01	11515.2		3057.52	7809	1694.92	4449.57	15273.1	10140
P value									0.0001			0.0046	0.0001			0.3509			0.0005	0.0001

## Sheet: Fig 5B
	control1	control2	control3	PKM2 WT	STD	422	422	422	PKM2 (K422R)	STD
PKM2	59.66	49.87	55.01	54.8467	4.89704	86.09	76.67	77.4	80.0533	5.24063
PKM2 IB5	66.94	79.47	65.34	70.5833	7.73755	79.6	80.47	68.74	76.27	6.53566
PKM2	12.95	14.743	17.9	15.1977	2.50613	30.88	24.69	36.11	30.56	5.71672
PKM2 IB5	26.94	29.47	25.34	27.25	2.08238	79.6	60.47	68.74	69.6033	9.59418
											26.94	29.47	25.34	27.25	2.08238
PKM2	45.66	49.87	55.01	50.18	4.6827	PKM2	12.95	14.743	17.9	15.1977	2.50613	76.09	66.67	71.4	71.3867	4.71001	30.88	24.69	36.11	30.56	5.71672
PKM2 IB5	66.94	79.47	65.34	70.5833	7.73755	PKM2 IB5	26.94	29.47	25.34	27.25	2.08238	79.6	80.47	68.74	76.27	6.53566	79.6	60.47	68.74	69.6033	9.59418

[truncated: 12 more sheets: Fig. 6A, Fig. 6A Average, Fig. 7B, Fig. 7D, Fig. S1, Fig. S2B, FigS3, Fig. S5B , Fig. S5C , Fig. S6C, Fig. S6B, Fig. S6B Run Information]
